# Supplementary material for: Monocyte-Derived LGMN+ Macrophages Divert Lung Injury Outcomes toward Fibrosis through Matrix Remodeling
Source: Research (Wash D C). 2026 Jun 29;9:1341. doi: 10.34133/research.1341 (PMC13311260; doi:10.34133/research.1341)
Supplement: Supplementary 1 — Figs. S1 to S6 Tables S1 to S5 [file research.1341.f1.zip]

Archive with 8 entries (8 files):
- FigureS1.tif
- FigureS2.tif
- FigureS3.tif
- FigureS4.tif
- FigureS5.tif
- FigureS6.tif
- Supplementary File1.docx
- Supplementary Materials.docx
